# Supplementary material for: Enhancing Electrochemical Biosensor Performance for 17β-Estradiol Determination with Short Split—Aptamers
Source: Biosensors (Basel). 2022 Nov 25;12(12):1077. doi: 10.3390/bios12121077 (PMC9776344; doi:10.3390/bios12121077)
Supplement: Supplementary file 1 [file biosensors-12-01077-s001.zip]

Archive with 1 entries (1 files):
- biosensors-2036270-supplementary.pdf
